# Supplementary material for: Importance of the Cysteine-Rich Domain of Snake Venom Prothrombin Activators: Insights Gained from Synthetic Neutralizing Antibodies
Source: Toxins (Basel). 2024 Aug 15;16(8):361. doi: 10.3390/toxins16080361 (PMC11360484; doi:10.3390/toxins16080361)
Supplement: Supplementary file 1 [file toxins-16-00361-s001.zip]

Archive with 1 entries (1 files):
- toxins-3127782-SI.pdf
